# Supplementary material for: Total retinal detachments due to retinoblastoma: Outcomes following intra-arterial chemotherapy/ophthalmic artery chemosurgery
Source: PLoS One. 2018 Apr 26;13(4):e0195395. doi: 10.1371/journal.pone.0195395 (PMC5919618; doi:10.1371/journal.pone.0195395)
Supplement: S1 Dataset — (XLSX) [file pone.0195395.s003.xlsx]

## Sheet: Sheet1
Coded No											Treatment										RD Outcomes					Visual Acuity		ERG
	Age at Dx (mos) [DOB - date of diagnosis]	Sex: 0_Male 1_Female	RD Laterality 0_OD 1_OS	Reese Elsworth	ICRB	Uni/Bi RB 1_Uni 2_Bi	Fam His 0_N 1_Y	Age at Initial Visit (mos) (DOB - date of initial visit)	Initial VA	Initial ERG	Prior Tx. 0_None 1_Systemic 2_IA 3_Bridge	Naïve vs. Recurrent 0_Naive 1_IA < 3 mos 2_IA > 3 mos	Retina Reattachment Surgery 0_N 1_Y	Primary/Concurrent Cryo treatment? 1 = yes	Adj periocular	Adj intravit	Adj EBR	Adj plaq	Adj laser	Final follow-up interval (yrs) (final visit - initial visit)	Max Retina Reattach. 0_No resolution 1_Partial 2_Complete	Final RD Status 0_TRD 1_Partial 2_Complete	Time for max reattachment (mos) (date reattached - date of diagnosis)	Time for max reattachment (mos) (date reattached - initial OAC)	#IAC tx for complete reattachment	Initial VA	Final VA	ERG Initial	ERG 3 mo post	ERG 1 year post	ERG Last fu	ERG Percent Difference	ERG Difference from initial to last	Overall Survival (date of diagnosis- death date or last f/u) (yrs)	Reason for Enucleation	Ocular Survival (dx date - enucleation or last f/u) (yrs)	Phthisis 0_N 1_Y	Re-Detachment	Recurrence 0_N 1_Y	Mets	OAC #1	Post-OAC Visit #1 RD Status	OAC #2	Post-OAC Visit #2 RD Status	OAC #3	Post-OAC Visit #3 RD Status	OAC #4	Post-OAC Visit #4 RD Status	OAC #5
334251	21.3333	1	1	5B	D	2	0	21.6667	No fix & follow	0	1	0	0	0	0	0	1	0	1	10.4795	2	2	1.86667	1.36667	2	No fix & follow	NLP	0	x	0	0	N/A	0	10.5068		10.5068	0	Y - final attached	0	N	Mel 3	partial	Mel 5mg	complete	Mel 5 mg	complete
838692	12.9333	1	0	5A	D	1	0	12.9333	no fix & follow, ?LP	0	0	0	0	0	0	0	0	1	0	6.63836	1	1	23.1333	22.7333	N/A	no fix & follow, ?LP	NLP	0	0	0	0	N/A	0	6.63836	N/A	6.63836	1	N/A	0	N	Mel 5	TRD	Mel 5mg	partial
395847	26	0	1	5A	D	2	0	26.0333	?NLP	0	0	0	0	1	0	0	0	1	1	9.46849	0	0	N/A	N/A	N/A	NR	N/A	0	x	x	x	N/A	x	9.47123	POD	0.545205	0	N/A	0	N	Mel 7.5 + carbo 30	TRD	Mel 7.5mg + carbo 30	TRD	Mel 7.5 + carbo 30	TRD
965471	10.3	1	1	5B	D	1	0	10.3	NR	11.34	0	0	0	1	0	0	0	0	0	8.57808	2	2	1.83333	1.8	2	NR	CF	11.34	28.02	49.51	38.54	2.39859	27.2	8.57808		8.57808	0	N	0	N	Mel 5	TRD	Mel 3mg	complete	Mel 3mg	complete
960480	12.4	1	0	5A	E	1	0	12.4	?fix & follow	4.26	0	0	1	0	0	0	0	0	0	8.88493	2	2	5.3	5.03333	3	?fix & follow	NLP	4.26	0	0	0	-1	-4.26	8.88493		8.88493	0	Y - final attached	0	N	Mel 4	TRD	Mel 4mg	TRD	Mel 5 mg	complete
531076	18.2	0	0	5A	E	2	0	18.2	No fix & follow	0	0	0	0	0	0	0	0	0	1	8.54247	2	1	2.06667	2.03333	1	No fix & follow	N/A	0	0	x	0	N/A	0	8.54247	POD	1.55342	0	N/A	0	N	Mel 3	complete
273869	11.1	1	0	5A	E	1	0	11.1	No fix & follow	4.86	0	0	0	0	0	0	0	0	0	8.60548	2	2	16.7667	16.7333	3	No fix & follow	LP	4.86	0	0	0	-1	-4.86	8.60548		8.60548	0	N	0	N	Mel 3	partial	Mel 3 mg	partial	Mel 3mg	complete
802945	60.5333	1	1	5B	D	1	0	60.5333	NR	7.02	0	0	0	0	0	0	0	0	0	1.28767	1	1	10.8	10.7667	N/A	NR	N/A	7.02	9.23	x	5.31	-0.24359	-1.71	1.28767	POD	1.28767	0	N/A	1	N	Mel 3	partial	Mel 4.5mg	partial	Mel 6 + Topo 0.4	partial	Carbo 30 + Topo 0.4	partial	Mel 7.5mg
697278	3.76667	1	0	5B	D	2	1	3.8	NR	3.44	1	0	0	1	0	0	0	0	0	7.56712	2	2	5.96667	2.7	3	NR	?fix and follow	3.44	11.08	13.57	0	-1	-3.44	7.56986		7.56986	1	Y - final attached	1	N	Mel 2 + 0.3 Topo		Mel 2.0		Mel 2.5 mg	complete	Mel 4+ Topo 0.5	partial	Mel 5 + Topo 0.4 + Carbo 30mg
327341	3.76667		1	5B	D	2		3.8	NR	0	1	0	0	1	0	0	0	0	1	7.56712	1	1	19.8333	16.5667	N/A	NR	N/A	0	5.69	4.56	4.3	N/A	4.3	7.56986	Recurrence	3.45479	0	N/A	1	N	Mel 2 + 0.3 Topo		Mel 2.0	TRD	Mel 2.5 mg	partial	Mel 4 Topo 0.3	partial	Mel 4 + Topo 0.4
303136	12.4667	1	0	5A	D	2	0	13.5	no fix and follow	0	1	0	0	0	0	0	0	0	1	3.84658	2	2	1.93333	0.866667	1	no fix and follow	fix & follow	0	41.63	x	41.63	N/A	41.63	3.93151		3.93151	0	N	0	N	Mel 2.5 + Topo 0.3	complete	Mel 2.5 + Topo 0.3		Mel 3mg + Topo 0.3 mg	complete
620345	10.8667	0	1	5B	E	2	0	10.8667	no fix and follow	0	0	0	0	0	0	0	0	0	1	6.16164	1	1	3.43333	3.4	N/A	no fix and follow	LP	0	x	5.9	9.48	N/A	9.48	6.16164		6.16164	0	N/A	0	N	Mel 3 + Topo 0.3	TRD	Mel 3mg + Topo 0.3 mg	partial	Mel 5 mg + Topo 0.4 mg	partial	Mel 4mg + Topo 0.3 + Carbo 30mg	partial
899719	20.4667	1	0	5A	E	2	1	20.6667	no fix and follow	0	0	0	0	0	0	0	0	0	0	6.65205	1	1	8.43333	8.2	N/A	no fix and follow	NLP	0	0	0	0	N/A	0	6.66849		6.66849	0	N/A	0	N	Mel 5 + Topo 0.4	TRD	Mel 5mg + Topo 0.4mg	partial	Mel 4mg + Topo 0.3 + Carbo 30mg	TRD	Mel 4mg + Carbo 30mg + Topo 0.3	partial	Mel 5mg+ Carbo 40mg + Topo 0.5mg
362902	4.8	0	0	5A	D	1	0	4.8	?fix and follow	2.18	0	0	0	0	0	0	0	0	0	3.11781	2	2	4.1	3.83333	3	?fix and follow	No fix & follow	2.18	53.26	37.82	57.96	25.5872	55.78	3.11781		3.11781	0	N	1	N	Mel 3 + Topo 0.5	TRD	Mel 3mg+ Topo 0.5	partial	Mel 4mg	complete	Mel 4 mg	complete
923378	7.8	1	0	5A	D	1	1	7.93333	fix & follow	0	0	0	0	0	0	0	0	0	0	6.47123	2	1	4.66667	3.13333	3	fix & follow	?fix and follow	0	3.3	0	0	N/A	0	6.48219		6.48219	1	Y - final partial	0	N	Mel 3 + Topo 0.3 + Carbo 25	partial	Mel 3mg + Topo 0.3 mg	partial	Mel 3mg + Topo 0.3 mg	complete
855914	8.9	1	0	5A	D	2	0	10.8667	fix & follow	8.83	1	0	0	1	0	0	0	0	1	1.23014	2	1	6.6	4.6	3	fix & follow	fix & follow	8.83	8.85	x	43.55	3.93205	34.72	1.39178		1.39178	0	Y - final partial	1	N	Carbo 25 + Topo 0.3	partial	Mel 2.5mg + Topo 0.3 mg	partial	Mel 3 + Topo 0.3	complete	Mel 4 + Carbo 30 + Topo 0.4	partial	Mel 4 + Carbo 40 + Topo 0.4
237001	0.366667	1	1	5A	D	2	0	0.366667	NR	0	3	0	0	0	0	0	0	0	1	5.97534	2	2	8.53333	5	1	NR	20/150	0	5	11.8	16.92	N/A	16.92	5.97534		5.97534	0	N	0	N	Mel 2.5	complete		N/A
843445	12.8	1	1	5A	E	1	0	13.7667	no fix and follow	0	1	0	0	0	0	0	0	0	0	0.583562	2	2	8.06667	7.1	4	no fix and follow	?fix and follow	0	32.12	x	29.87	N/A	29.87	0.663014		0.663014	0	N	0	N	Mel 4 + Topo 0.3	TRD	Mel 4mg + Topo 0.4mg	partial	Carbo 30 + Topo 0.4	partial	Carbo 30 + Topo 0.4	complete
459308	8.83333	1	1	5B	D	2	0	8.83333	NR	0	0	0	0	0	0	0	0	0	1	5.28767	2	2	2.53333	2.5	2	NR	20/60	0	24.08	37.4	68.32	N/A	68.32	5.28767		5.28767	0	N	0	N	Mel 3 + Topo 0.3	TRD	Carbo 30 + Topo 0.3	complete
423751	20.6333	1	0	5B	D	1	0	25.0333	NR	0	1	0	0	0	0	0	0	0	1	0.309589	0	0	N/A	N/A	N/A	NR	no fix & follow	0	x	x	0	N/A	0	0.671233		0.671233	0	N/A	0	N	Mel 6 + Carbo 40 + Topo 0.5	TRD	Melphalan 6 + Carbo 50 + Topo 0.5 mg	TRD	Mel 7.5 + Carbo 50 + Topo 0.5	TRD
181261	17.1333	0	1	5A	E	1	0	17.2667	no fix or follow	5.24	0	0	0	0	0	0	0	0	1	4.69041	2	2	14.1333	13.5667	5	no fix or follow	LP	5.24	10.75	x	8.87	0.692748	3.63	4.70137		4.70137	0	N	0	N	Mel 5 + Topo. 1	TRD	Mel 4 mg + Carbo 40 + Topo 1mg	TRD	Mel 3mg + Carbo 50 + Topo 1 mg	TRD	carbo 50 + Topo1	TRD	Carbo 40 + Topo 1
543536	15.2	0	1	5B	D	1	0	15.2	NR	9.57	0	0	1	1	0	0	0	0	1	4.91233	2	2	3.7	3.4	4	NR	NLP	9.57	3.53	0	0	-1	-9.57	4.91233		4.91233	0	Y - final attached	1	N	Mel 4	TRD	Mel 4mg + Topo 0.4mg	partial	Mel 4mg + Topo 0.4	partial	Mel 4mg + Carbo 30mg + Topo 0.5	complete	Mel 5 + Carbo 40 + Topo 0.5
546659	9.73333	1	1	5B	D	2	0	10.6	NR	12.83	2	1	0	1	0	0	0	0	0	1.13425	2	2	2	0.9	1	NR	NR	12.83	7.13	x	7.13	-0.444271	-5.7	2.56712		1.20548	0	Y - final attached	0	N - pineoblastoma - died	Mel 3 + Topo 1 + Carbo 30	complete	Mel 3mg + Topo 1mg + Carbo 30	partial	Carbo 40	complete
567248	8.83333	1	0	5A	D	2	0	8.83333	no fix and follow	4.73	0	0	0	1	0	0	0	0	1	3.76712	2	2	2.06667	1.86667	2	no fix and follow	NLP	4.73	2.96	8.01	12.72	1.68922	7.99	3.76712		3.76712	0	N	1	N	Carbo 40 + Topo 0.5	?TRD	Carbo 40	complete	Mel 4mg		Mel 4mg + Topo 2 + Carbo 50mg	complete	Mel 5 + Carbo 60
662191	6.8	1	1	5B	E	2	0	6.86667	NR	5.21	0	0	0	0	0	0	0	0	0	4.2137	2	2	2.56667	2.46667	3	NR	20/80	5.21	x	x	0	-1	-5.21	4.21918		4.21918	0	N	0	N	Mel 3 + Topo 2	NR	Mel 3mg + Topo 2	partial	Mel 3 + Topo 2	complete	Mel 3 +Topo 2	complete
364037	9.4	0	1	5B	D	1	0	9.4	NR	35.93	0	0	0	0	0	0	0	0	0	3.78082	2	2	3.16667	2.7	3	NR	CF	35.93	26.87	12.06	37.57	0.0456443	1.64	3.78082		3.78082	0	N	1	N	Carbo 50	TRD	Carbo 50	TRD	Carbo 50	complete	Mel 4mg + Topo 2		Mel 4 + Topo 2
494401	17.2333	1	0	5B	D	2	0	29.2667	NR	3.33	1	0	0	0	0	0	0	0	0	0.515068	1	1	12.9333	0.833333	N/A	NR	fix & follow	3.33	38.15	x	38.15	10.4565	34.82	1.50411		1.50411	0	N	0	N	Mel 5 + Carbo 50 + Topo 2	partial	Mel 4 + Carbo 50 + Topo 2	partial	Mel 4mg + Topo 2 + Carbo 50mg	partial
101731	15.9667	1	1	5A	E	1	0	16.9	no fix and follow	18.27	0	0	0	1	0	0	0	0	1	3.85753	2	2	9.23333	8.06667	4	no fix and follow	LP	18.27	6.17	7.53	15.52	-0.15052	-2.75	3.93425		3.93425	0	N	1	N	Mel 4 + Carbo 50 + Topo 2	TRD	Mel 4 + Carbo 50 + Topo 2	TRD	Mel 4mg + Carbo 50 + Topo 2 mg	TRD	Mel 4mg + Carbo 50 + Topo 2 mg	complete
456282	29.7667	0	0	5B	E	1	0	30.1667	no fix or follow	21.42	0	0	0	0	0	0	0	0	1	3.99726	2	2	15.4	14.9333	5	no fix or follow	HM	21.42	42.66	8.51	13.8	-0.355742	-7.62	4.03014		4.03014	0	N	0	N	Mel 5 + Carbo 70 + Topo 2	TRD	Mel 5 + Carbo 70 + Topo 2	TRD	Mel 5 + Carbo 70 + Topo 2	TRD	Mel 6 + Carbo 70 + Topo 2	TRD	Mel 6 + Carbo 70 + Topo 2
236111	6.23333	1	0	5A	D	2	0	6.23333	no fix and follow	5.68	0	0	0	0	0	0	0	0	1	3.76438	2	2	3.76667	3.2	3	no fix and follow	?fix and follow	5.68	x	11.83	22.52	2.96479	16.84	3.76438		3.76438	0	N	0	N	Carbo 40	partial	Carbo 50	partial	Carbo 50	complete
270975	23.2	1	0	5A	E	1	0	23.2	fix & follow	4.6	3	0	0	0	0	0	0	0	0	3.70959	2	2	8.1	6.66667	2	fix & follow	NLP	4.6	6.68	7.73	8.06	0.752174	3.46	3.70959		3.70959	0	N	1	N	Mel 5 + Topo 2 + Carbo 50	TRD	Mel 5mg + carbo 50 + Topo 2 mg	complete
140459	15.2	1	1	5B	E	1	0	15.2	no fix and follow	14.15	0	0	0	0	0	0	0	0	0	4.03014	1	0	36.1667	36.1333	N/A	no fix and follow	no fix or follow	14.15	0	0	0	-1	-14.15	4.03014		4.03014	1	N/A	0	N	Mel 4 + Carbo 50 + Topo 2	TRD	Carbo 50+ Mel 4 + Topo 2	TRD	Carbo 50 + Mel 4 + Topo 2	TRD	Carbo 50 + Mel 4 + Topo 2	TRD
723039	2.3	1	0	5A	E	2	0	5.56667	no fix and follow	0	1	0	0	0	0	0	0	0	0	3.64932	0	0	N/A	N/A	N/A	no fix and follow	?fix and follow	0	0	0	0	N/A	0	3.91781		3.91781	1	N	0	N	Mel 2.5 + Carbo 30 + Topo 1	TRD	Mel 2.5mg + Carbo 40mg	TRD	Mel 2.5 + Carbo 30	TRD
661587	10.5	1	0	5B	D	1	0	10.7	NR	0	0	0	0	0	0	0	0	0	0	3.51781	2	2	3.56667	3.16667	3	NR	HM	0	7.97	14.08	15.43	N/A	15.43	3.53425		3.53425	0	N	0	N	Mel 3.5 + Carbo 50	TRD	Mel 3.5 + Carbo 50	TRD	Mel 3.5 + Carbo 50	complete
384302	27.5	1	0	5B	D	1	0	27.9	no fix and follow	0	0	0	0	1	0	0	0	0	0	0.473973	2	2	6.13333	5.73333	3	no fix and follow	NR	0	x	x	9.22	N/A	9.22	0.50411		0.50411	0	N	0	N	Mel 4 + Carbo 60 + Topo 2	TRD	Mel 4 + Carbo 60 + Topo 2	TRD	Mel 4 + Carbo 60 + Topo 2	complete
979853	17.6	0	0	5B	D	2	0	20.1333	NR	2.02	1	0	0	1	1	1	0	0	1	2.70959	1	0	17.3333	14.7667	N/A	NR	NLP	2.02	x	x	0	-1	-2.02	2.91781		2.91781	0	N/A	0	N	Mel 4 + Carbo 50 + Topo 2	?partial	Mel 4 + Carbo 50 + Topo 2	?partial	Mel 5 + Carbo 60	?partial	Mel 5 + Carbo 60	TRD
415063	12	0	0	5A	E	2	0	12	no fix or follow	0	0	0	0	1	0	0	0	0	1	2.53425	2	2	5.33333	5.3	4	no fix and follow	NR	0	0	0	0	N/A	0	2.53425		2.53425	0	N	1	N	Carbo 50 + Topo 1	partial	Mel 4	partial	Carbo 50	partial	Carbo 50	complete	Mel 4 + Carbo 50 + Topo 2
798796	20.4	0	0	5A	D	2	0	24.1	NR	3.47	1	0	0	0	1	1	0	0	1	2.87671	1	1	24.5	20.5667	N/A	NR	?fix and follow	3.47	0	x	8.16	1.35159	4.69	3.18082		3.18082	0	N/A	0	N	Mel 4 + Carbo 40	TRD	Mel 4 + Carbo 40	partial	Mel 4 + Carbo 40	partial
939427	26.9667	0	1	5B	E	1	0	28.8333	NR	0	2	1	0	0	1	1	0	0	0	0.808219	0	0	N/A	N/A	N/A	NR	no fix & follow	0	0	x	0	N/A	0	0.961644		0.961644	0	N/A	0		Mel 5 + Carbo 50 + Topo 2	TRD	Mel 5 + Carbo 50 + Topo 2	TRD
303781	2.06667	1	1	5B	E	2	0	2.7	NR	0	1	0	0	0	0	0	0	0	0	2.99178	1	1	11.9	9.56667	N/A	NR	?fix and follow	0	0	0	0	N/A	0	3.04384		3.04384	0	N/A	0	N	Mel 3	TRD	Mel 3 mg	TRD	Mel 3 mg	partial
728582	9.86667	1	0	5A	D	1	0	10.2333	NR	6.98	0	0	0	1	0	0	0	0	1	3.06849	2	2	3.16667	2.73333	3	NR	fix & follow	6.98	15.13	13.66	20.14	1.88539	13.16	3.09863		3.09863	0	N	1	N	Mel 3 + Carbo 40	TRD	Mel 3 + Carbo 50	partial	Mel 3 + Carbo 50	complete	Mel 3 + Carbo 50	complete
992120	8.2	0	0	5A	D	1	0	8.33333	NR	0	0	0	0	0	0	0	0	0	0	2.83562	1	0	8.66667	8.5	N/A	NR	NLP	0	x	0	0	N/A	0	2.84658		2.84658	0	N/A	0	N	Mel 4 + Carbo 40	TRD	Mel 4 + Carbo 40	TRD	Mel 4+ Carbo 40	TRD	Mel 4 + Carbo 50 + Topo 2	partial
381136	19.9667	1	0	5A	E	1	0	20.4	NR	0	0	0	0	0	0	0	0	0	1	2.01918	0	0	N/A	N/A	N/A	NR	no fix & follow	0	x	x	0	N/A	0	2.05479		2.05479	0	N/A	0	N	Mel 4 + Carbo 40 + Topo 2 (MMA)	TRD	Mel 4 + Carbo 40 + Topo 2	TRD	Mel 4 + Carbo 50 + Topo 2	TRD
219272	39.9667	1	1	5B	D	1	0	41.1667	NR	0	1	0	0	1	0	0	0	0	0	2.30411	0	0	N/A	N/A	N/A	NR	LP	0	0	0	0	N/A	0	2.40274		2.40274	0	N/A	1	N	Mel 5 + Carbo 60 + Topo 2	TRD	Mel 5 + Carbo 60 + Topo 2	TRD	Mel 6 + Carbo 80	TRD
989314	25.5333	1	1	5A	E	1	0	27.1	?fix and follow	0	2	1	0	0	0	0	0	0	1	0.654795	0	0	N/A	N/A	N/A	?fix and follow	no fix or follow	0	0	x	0	N/A	0	0.783562		0.783562	1	N/A	0	N	Mel 4 + Carbo 40 + Topo 2	TRD	Mel 4 + Carbo 50 + Topo 1		Mel 5 + Carbo 60 + Topo 1	TRD
247539	19.9	0	1	3A	D	2	0	22.0667	fix no follow	2.47	1	0	0	1	0	0	0	0	1	2.65205	2	0	6.33333	4.1	3	fix no follow	no fix & follow	2.47	0	x	0	-1	-2.47	2.83014		2.83014	1	Y - final partial	0	N	Carbo 50 + Topo 1	TRD	Carbo 40 + Mel 4	TRD	Carbo 60 + Topo 2	complete	Mel 4 + Carbo 40 + Topo 2	partial
392867	8.96667	0	0	5A	D	1	0	9.13333	no fix or follow	0	0	0	0	0	0	0	0	1	1	2.70411	2	1	3.2	2.96667	3	no fix or follow	NLP	0	24.52	0	0	N/A	0	2.71781		2.71781	0	Y - final partial	0	N	Mel 3 + Carbo 30 + Topo 1	partial	Mel 3 + Carbo 30 + Topo 1	partial	Carbo 40 + Topo 1	complete
576620	17.6667	0	1	5B	E	1	0	19.5	no fix or follow	0	1	0	0	1	0	1	0	0	0	2.59178	1	0	2.4	0.466667	N/A	No fix & follow	?fix and follow	0	0	0	0	N/A	0	2.74247		2.74247	1	N/A	0	N	Mel 3+ Carbo 40 + Topo 1	partial	Mel 4+ Carbo 50	partial	Mel 4 + Carbo 50 + Topo 2		Mel 4 + Carbo 50 + Topo 2	TRD
209948	13.6	1	1	5B	D	2	0	13.6	no fix and follow	13.19	0	0	0	1	0	0	0	0	1	2.77808	0	0	N/A	N/A	N/A	NR	NR	13.19	14.71	x	0	-1	-13.19	2.78082		2.78082	0	N/A	1	N	Mel 3 + Carbo 40	TRD	Mel 3 + Carbo 40	TRD	Mel 3 + Carbo 50	TRD	Mel 3 + Carbo 50	TRD	Mel 4 + Carbo 50 + Topo 2
839480	26.0333	1	1	5B	E	1	0	26.4333	no fix or follow	0	0	0	0	0	0	1	0	0	0	2.52877	1	0	6.83333	6.4	N/A	no fix or follow	?fix and follow	0	0	0	0	N/A	0	2.56164		2.56164	1	N/A	0	N	Mel 4 + Carbo 40 + Topo 2	TRD	Mel 4 + Carbo 40 + Topo 2	TRD	Mel 4 + Carbo 40 + Topo 2	TRD	Mel 4 + Carbo 40 + Topo 2	partial
714670	24.9	0	1	5B	D	2	0	25.6	no fix or follow	0	2	1	0	1	1	1	0	0	1	1.98082	1	0	7.66667	6.9	N/A	no fix or follow	no fix & follow	0	0	0	0	N/A	0	2.03836		2.03836	0	N/A	0	N	Mel 3 + Carbo 40 + Topo 2	TRD	Mel 4 + Carbo 50 + Topo 2	TRD	Mel 4 + Carbo 40 + Topo 1	TRD
680806	20.9333	0	1	5B	E	2	0	23.4	no fix or follow	0	1	0	0	0	0	0	0	0	0	0.665753	0	0	N/A	N/A	N/A	no fix or follow	no fix or follow	0	0	x	0	N/A	0	0.868493		0.868493	0	N	0	N	Carbo 70 + Topo 1	TRD	Mel 4 + Carbo 50 + Topo 1	TRD	Mel 4 + Topo 1	TRD
326393	20.8	1	0	5B	D	2	0	25.2333	fix and follow	0	1	0	0	0	1	1	0	0	0	2.51233	0	0	N/A	N/A	N/A	fix and follow	no fix & follow	0	0	0	1.28	N/A	1.28	2.87671		2.87671	1	N/A	0	N	Carbo 70 + Topo 1	TRD	Mel 5 + Topo 1	TRD	Carbo 50 + Mel 5 + Topo 1	TRD
844860	2.16667	1	1	5B	E	2	0	2.4	?fix and follow	0	3	0	0	0	0	0	0	0	0	0.449315	0	0	N/A	N/A	N/A	?fix and follow	N/A	0	x	x	0.95	N/A	0.95	0.468493	POD	0.361644	0	N/A	0	N	Mel 3 + Topo 1	TRD
422663	7.4	0	0	5B	E	1	0	8.3	no fix or follow	0	1	0	0	0	1	1	0	0	0	1.98356	0	0	N/A	N/A	N/A	no fix or follow	N/A	0	x	x	0	N/A	0	2.05753	pain, POD	1.65753	1	N	1	N - extraorbital POD (trilateral) - died	Mel 3 + Carbo 30 + Topo 1	TRD	Mel 3 + Carbo 40 + Topo 2	TRD	Mel 3 + Carbo 40 + Topo 2	TRD	Carbo 40 + Topo 2 + Mel 4	TRD
227849	35.5	0	1	5B	E	1	0	35.6667	no fix or follow	0	0	0	0	0	0	1	0	0	0	2.27123	1	1	15.5667	15.3333	N/A	no fix or follow	LP	0	x	0	0	N/A	0	2.28493		2.28493	0	N	0	N	Mel 5 + Carbo 60 + Topo 2	TRD	Mel 4 + Carbo 60 + Topo 1	partial	Mel 4 + Carbo 60 + Topo 1	partial
782517	7.3	1	1	5A	D	1	0	8.66667	no fix or follow	0	1	0	0	0	0	0	0	0	0	2.42192	2	2	3.16667	1.76667	2	no fix or follow	no fix or follow	0	0	0	0	N/A	0	2.53425		2.53425	0	N	0	N	Mel 3 + Topo 1	partial	Mel 3 + Topo 1	complete	Mel 3 + Carbo 30	complete
650539	15.5333	1	1	5A	D	1	0	15.5667	no fix or follow	0	0	0	0	0	0	0	0	0	0	2.29589	0	0	N/A	N/A	N/A	no fix or follow	no fix or follow	0	0	0	0	N/A	0	2.29863		2.29863	0	N/A	0	N	Mel 3 + Topo 1 + Carbo 30	TRD	Mel 3 + Topo 1 + Carbo 30		Mel 3 + Topo 2 + Carbo 30	TRD
297481	10.8333	1	0	NR	E	1	0	16.6	no fix or follow	0	2	1	0	0	1	1	0	0	0	1.30685	0	0	N/A	N/A	N/A	no fix or follow	no fix or follow	0	x	x	0	N/A	0	1.78082		1.78082	1	N/A	0	N	Mel 4 + Carbo 60 + Topo 1	TRD	Mel 3 + Carbo 50 + Topo 2	TRD
448719	21.9333	1	0	5A	E	1	0	21.4333	no fix or follow	0	0	0	0	1	0	1	0	0	1	2.19452	2	2	9.63333	9.13333	3	no fix or follow	LP	0	0	0	0	N/A	0	2.23288		2.23288	0	N	1	N	Mel 3 + Carbo 40 + Topo 1	partial	Mel 4 + Carbo 50 + Topo 1	partial	Mel 4 + Carbo 50 + Topo 2	complete
961723	8.96667	0	1	5B	E	1	0	9.63333	NR	17.49	0	0	0	0	0	1	0	1	1	2.07945	2	0	3.9	3.2	3	NR	NR	17.49	98.4	38.45	38.45	1.1984	20.96	2.13425		2.13425	0	Y - final TRD	1	N - neuroblastoma - alive	Mel 3 + Carbo 30 + Topo 2	TRD	Mel 3 + Carbo 40 + Topo 2	TRD	Mel 3 + Topo 2 + Carbo 40	complete
646471	12.2667	1	1	5A	E	1	0	12.2667	no fix or follow	0	0	0	0	0	0	0	0	0	0	2.07671	2	2	3.43333	3.4	2	no fix or follow	no fix or follow	0	0	x	0	N/A	0	2.07671		2.07671	0	N	0	N	Mel 3 + Carbo 50 + Topo 2	TRD	Mel 3 + Carbo 50 + Topo 2	complete
683078	16.7333	1	1	5A	E	2	0	17.6333	?fix & follow	0	1	0	0	0	0	0	0	0	1	2.01918	2	0	5	3.86667	3	?fix & follow	no fix or follow	0	3.96	x	0	N/A	0	2.09315		2.09315	0	N/A	0	N	Carbo 40 + Topo 1	TRD	Mel 3.5 + Topo 1	TRD	Carbo 50 + Topo 1	complete
161299	16.7333	1	1	5A	D	2	0	18.2	no fix or follow	0	2	1	0	0	0	0	0	0	0	1.32055	2	2	12.6667	11.1667	3	no fix or follow	no fix or follow	0	x	x	32.5	N/A	32.5	1.4411		1.4411	0	N	0	N	Carbo 50 + Topo 2	TRD	Mel 4 + Carbo 50	?partial	Carbo 50 + Mel 4	complete
153139	24.1	0	0	5B	E	1	0	25.2	no fix or follow	0	2	1	0	0	0	0	0	0	0	1.50959	2	2	12.8333	11.7	3	no fix or follow	NLP	0	0	x	0	N/A	0	1.6		1.6	0	N	0	N	Mel 4 + Carbo 40	TRD	Mel 4 + Carbo 50	TRD	Mel 4 + Carbo 50	complete
828818	28.4667	0	1	5B	E	1	0	29.6667	no fix or follow	0	1	0	0	0	0	0	0	0	0	1.86301	0	0	N/A	N/A	N/A	no fix or follow	NLP	0	0	x	0	N/A	0	1.96164		1.96164	0	N	0	N	Mel 3 + Carbo 60 + Topo 1	TRD	Mel 4 + Carbo 60 + Topo 1	TRD	Mel 4 + Carbo 60 + Topo 1	TRD
439752	3.53333	1	1	5A	D	2	0	4.6	no fix or follow	0	1	0	0	0	0	0	0	0	1	1.20548	2	2	6.06667	4.4	3	no fix or follow	no fix or follow	0	x	x	37.9	N/A	37.9	1.29315		1.29315	0	N	0	N	Mel 2.5 + Topo 1	TRD	Mel 3 + Topo 0.5	TRD	Mel 3 + Topo 0.5	complete
847873	16.6	0	0	5B	E	1	0	29.5	no fix or follow	0	1	0	0	0	0	0	0	0	0	1.85205	0	0	N/A	N/A	N/A	no fix or follow	N/A	0	0	x	0	N/A	0	2.91233	POD	2.32055	0	N	1	N	Mel 5 + Topo 1 + Carbo 70	TRD	Mel 5 + Carbo 70 + Topo 1	TRD	Mel 5 + Carbo 70 + Topo 1	TRD
716099	10.9	1	0	5B	E	2	0	12.2667	no fix or follow	0	1	0	0	0	0	0	0	0	0	1.73973	0	0	N/A	N/A	N/A	no fix or follow	no fix or follow	0	0	0	0	N/A	0	1.85205		1.85205	0	N	1	Y - BM+ -alive	Mel 4 + Carbo 50	TRD	Mel 4 + Carbo 50	TRD	Carbo 60 + Topo 1	TRD
290348	10.9		1	5B	E	2		12.2667	no fix or follow	0	1	0	0	0	0	0	0	0	0	1.73973	0	0	N/A	N/A	N/A	no fix or follow	no fix or follow	0	0	0	0	N/A	0	1.85205		1.85205	1	N	1		Carbo 50 + Topo 0.5	TRD	Carbo 50 + Topo 1	TRD	Carbo 50 + Mel 3	TRD	Mel 5 + Carbo 30 + Topo 0.5	TRD
772325	12.8667	1	0	5A	E	2	0	14.3	no fix or follow	0	0	0	0	0	0	0	0	0	0	1.12603	2	1	5.73333	4.03333	3	no fix or follow	fix & follow	0	0	0	0	N/A	0	1.24384		1.24384	0	N/A	0	N - pineoblastoma - alive	Mel 4 +Carbo 50	TRD	Carbo 50 + Topo 0.5	TRD	Mel 4 + Carbo 40	complete
894140	12.8667		1	5B	E	2		14.3	no fix or follow	0	0	0	0	0	0	0	0	0	0	1.12603	2	2	5.73333	4.03333	3	no fix or follow	No fix & follow	0	0	0	0	N/A	0	1.24384		1.24384	0	N/A	1		Carbo 70 + Topo 0.5	TRD	Carbo 80 + Mel 4	TRD	Carbo 80 + Topo 0.5	complete
947366	30.4	1	0	5B	D	1	0	31.4667	NR	0	1	0	0	0	0	0	0	0	0	1.20274	0	0	N/A	N/A	N/A	NR	NLP	0	0	0	0	N/A	0	1.29041		1.29041	0	N	0	N	Mel 5 + Carbo 50 + Topo 0.5	TRD	Mel 5 + Carbo 50 + Topo 0.5	TRD	Mel 5 + Carbo 40 + Topo 0.5	TRD
951689	4.9	0	0	5B	E	1	0	5.23333	no fix or follow	0	0	0	0	0	0	0	0	0	0	1.09589	2	2	2.43333	2.03333	2	no fix or follow	no fix or follow	0	x	0	0	N/A	0	1.12329		1.12329	0	N	0	N	Mel 3 + Carbo 30 + Topo 0.5	TRD	Mel 3 + Carbo 30 + Topo 0.5	complete	Mel 3 + Carbo 30 + Topo 0.5	complete
443242	2.8	0	1	5B	D	2	0	3.9	no fix or follow	4.64	1	0	0	0	0	0	0	0	1	1.72055	2	2	2	0.866667	1	no fix or follow	?fix and follow	4.64	57.62	88.95	88.95	18.1703	84.31	1.81096		1.81096	0	N	1	N	Carbo 30 + Topo 0.5	complete	Mel 3 + Carbo 30	partial	Carbo 30 + Topo 0.5	?partial	Mel 4 + Carbo 30 + Topo 1	complete
768419	35.7333	1	1	5B	D	1	0	36.9	?fix and follow	0	1	0	0	0	0	1	0	0	0	1.64658	0	0	N/A	N/A	N/A	?fix and follow	N/A	0	0		0	N/A	0	1.74521	pain	1.52055	0	N	0	N	Mel 5 + Carbo 50 + Topo 0.5	TRD	Mel 5 + Carbo 30 + Topo 0.5	TRD	Mel 5 + Carbo 30 + Topo 0.5	TRD
941153	4.66667	0	1	5B	D	2	0	5.63333	no fix or follow	0	1	0	0	0	0	0	0	0	1	1.33425	0	0	N/A	N/A	N/A	no fix or follow	?fix and follow	0	0		0	N/A	0	1.4137		1.4137	0	N	0	N	Mel 3 + Topo 0.5	TRD	Mel 3 + Carbo 30 + Topo 0.5	TRD	Mel 3 + Carbo 30 + Topo 0.5	TRD
575697	12.4333	0	0	5A	D	2	0	15.7	?fix & follow	0	2	1	0	0	0	0	0	0	1	1.4137	0	0	N/A	N/A	N/A	?fix & follow	no fix & follow	0	0	0	0	N/A	0	1.68219		1.68219	0	N/A	0	N	Mel 2.5 + Carbo 30	TRD	Mel 4 + Topo 0.5	TRD	Mel 4 + Topo 0.5	TRD
692684	16.4333	0	0	5B	E	2	0	21.5667	?fix & follow	0	1	0	0	0	0	1	0	0	0	1.28767	0	0	N/A	N/A	N/A	?fix & follow	N/A	0	0	x	0	N/A	0	1.70959	POD	1.47671	0	N/A	1	N	Carbo 40 + Topo 0.5	TRD	Carbo 40 + Topo 0.5	TRD	Mel 3 + Topo 0.5	TRD
739826	9.13333	1	0	5B	E	1	0	10.7667	?fix and follow	0	1	0	0	0	0	0	0	0	0	0.961644	2	2	13.3333	11.6667	2	?fix and follow	?fix and follow	0	x	x	4.36	N/A	4.36	1.09589		1.09589	0	N	0	N	Mel 3.5 + Carbo 30 + Topo 0.5	TRD	Mel 3.5 + Carbo 30 + Topo 0.5	complete	Mel 4 + Carbo 30 + Topo 0.5
997454	19	1	0	5B	D	1	0	21.7333	no fix or follow	0	2	1	0	0	0	0	0	0	0	1.30959	0	0	N/A	N/A	N/A	no fix or follow	N/A	0	0	x	0	N/A	0	1.53425	pthisis	1.26849	1	N	0	N	Mel 4 + Carbo 30 + Topo 0.5		Mel 4 + Topo 2 + Carbo 100	TRD	Mel 4 + Carbo 80 + Topo 2	TRD
103632	9.86667	0	1	5B	D	2	0	11.6	?fix & follow	0	1	0	0	0	0	0	0	0	1	1.13973	2	1	2.93333	0.966667	1	?fix & follow	?fix and follow	0	x	x	0	N/A	0	1.28219		1.28219	0	Y - final partial	0	N	Carbo 30 + Topo 0.4	complete	Mel 3 + Topo 0.5	complete	Mel 3 + Topo 0.5	partial
205276	45.7	1	0	5B	E	1	0	47	no fix or follow	4.49	1	0	0	0	0	1	0	0	0	1.21644	0	0	N/A	N/A	N/A	no fix or follow	no fix or follow	4.49	7.41	0	0	-1	-4.49	1.32329		1.32329	0	N	0	N	Mel 5 + Carbo 30 + Topo 0.5	TRD	Mel 6 + Carbo 40 + Topo 1	TRD	Mel 6 + Carbo 40 + Topo 1	TRD
558172	2.2	0	0	3A	D	1	0	3.76667	no fix or follow	3.18	1	0	0	0	0	1	0	0	1	1.16986	2	1	4.26667	2.66667	3	no fix or follow	no fix or follow	3.18	x	x	16.91	4.31761	13.73	1.29863		1.29863	0	Y - final partial	0	N	Mel 3 + Carbo 30 + Topo 0.5	TRD	Mel 3 + Carbo 30 + Topo 0.5	partial	Mel 3 + Topo 0.5	complete	Mel 3.5 + Carbo 30 + Topo 0.5	partial
814267	3.7	0	1	5A	D	1	0	3.86667	no fix or follow	7.79	0	0	0	0	0	0	0	0	1	0.989041	2	2	7.8	7.56667	3	no fix or follow	no fix or follow	7.79	x	x	61.31	6.87035	53.52	1.00274		1.00274	0	N	0	N	Mel 3 + Carbo 30 + Topo 0.5	partial	Mel 3 + Carbo 30 + Topo 0.5	partial	Mel 3 + Carbo 30 + Topo 0.5	complete
675861	24.0333	1	0	5B	D	1	0	24.6333	?fix and follow	0	1	0	0	0	0	1	0	0	0	0.717808	0	0	N/A	N/A	N/A	?fix and follow	no fix or follow	0	0	x	0	N/A	0	0.767123		0.767123	0	N	0	N	Mel 5 + Carbo 40 + Topo 1	TRD	Mel 5 + Carbo 40 + Topo 1	TRD	Mel 5 + Carbo 40 + Topo 1	TRD	Mel 5 + Carbo 40 + Topo 1	TRD
156923	20.2	1	1	NR	NR	1	0	21.4333	?fix and follow	3.65	1	0	0	0	0	0	0	0	0	0.846575	0	0	N/A	N/A	N/A	?fix and follow	N/A	3.65	0	x	0	-1	-3.65	0.947945	POD	0.610959	0	N/A	1	N	Mel 4 + Carbo 40 + Topo 1	TRD	Mel 4 + Carbo 40 + Topo 1	?TRD	Mel 4 + Carbo 40 + Topo 1	TRD
[truncated: 7 more columns]
